# Supplementary material for: Towards a comprehensive structural variation map of an individual human genome
Source: Genome Biol. 2010 May 19;11(5):R52. doi: 10.1186/gb-2010-11-5-r52 (PMC2898065; doi:10.1186/gb-2010-11-5-r52)
Supplement: Additional file 1 — Genetic variation in sequenced genomes. [file gb-2010-11-5-r52-S1.XLS]

## Sheet: TableS1
Table S1. Genetic variation in sequenced genomes.
	Type	#
J. Craig Venter (HuRef)	SNP	3213401
James D. Watson	SNP	3322093
African individual (NA18507, Bentley et al.)	SNP	4139196
Chinese individual	SNP	3074097
Seong-Jin Kim (a Korean individual)	SNP	3439107
Korean individual 2	SNP	3453653
African individual (NA18507, McKernan et al.)	SNP	3866085
Acute myeloid leukaemia genome	SNP	2647695
NA07022 by Complete Genomics	SNP	3076757
NA19240 by Complete Genomics	SNP	4042801
NA20431 by Complete Genomics	SNP	2905517
	Type	#	size range (bp)
J. Craig Venter (HuRef) *	SV	808345	1 to 2,026,495
James D. Watson	SV	222718	1 to 38,896
African individual (NA18507, Bentley et al.)	SV	~400,000	1 to 16; 50 to >35,000
Chinese individual **	SV	137753	1 to 3; 95 to 180,031
Seong-Jin Kim (a Korean individual)	SV	347263	1 to 29; 100 to 100,000
Korean individual 2	SV	170517	1 to 29; 277 to 1,060,000
African individual (NA18507, McKernan et al.)	SV	232775	1 to ~937,000
NA07022 by Complete Genomics	SV	337604	1 to 50
NA19240 by Complete Genomics	SV	496149	1 to 50
NA20431 by Complete Genomics	SV	269794	1 to 50
* number of structural variants in this study; 796,167 from the previous study, see reference 1
** excluded those entries labelled as complex
