# Supplementary material for: Towards a comprehensive structural variation map of an individual human genome
Source: Genome Biol. 2010 May 19;11(5):R52. doi: 10.1186/gb-2010-11-5-r52 (PMC2898065; doi:10.1186/gb-2010-11-5-r52)
Supplement: Additional file 2 — Clone library information. [file gb-2010-11-5-r52-S2.XLS]

## Sheet: TableS2
Table S2. Clone library information.
Library category	Average - 3 stdev (bp)	Average size (bp)	Standard deviations (bp)	Average + 3 stdev (bp)	# clones
2 kb	1592	1925	111	2258	3394197
10 kb	7936	10201	755	12466	1887943
10 kb	7789.71	11659.1	1289.79	15528.5	1214872
10 kb	7212.37	9290.53	692.72	11368.7	1615238
10 kb	10743.5	16095.4	1783.99	21447.4	328128
10 kb	8454.4	12025.1	1190.24	15595.8	790319
10 kb	6677.29	9672.07	998.26	12666.8	661344
37 kb	28555.4	37506.1	2983.56	46456.8	375
37 kb	25543.6	37323.7	3926.69	49103.7	767
37 kb	25445.3	36476.8	3677.18	47508.4	48940
37 kb	26529.5	36264.4	3244.97	45999.3	208810
37 kb	26724.9	35581.3	2952.15	44437.8	321221
37 kb	29518.6	39459.3	3313.57	49400	360879
37 kb	25503.6	36579.6	3692	47655.6	43337
37 kb	26082.2	36835.8	3584.54	47589.4	212222
37 kb	25654.3	36427.1	3590.94	47199.9	63152
37 kb	26421.5	37346.6	3641.69	48271.7	65018
37 kb	26405	35517.7	3037.59	44630.5	33687
37 kb	27591	38557.7	3655.59	49524.5	84879
37 kb	26062.3	37265.9	3734.52	48469.4	1906
37 kb	27811.2	38209.2	3466	48607.2	1920
37 kb	25775.4	36640.6	3621.71	47505.7	1882
37 kb	25478.2	36354.7	3625.52	47231.3	1917
37 kb	26940.3	37452.6	3504.09	47964.9	1918
37 kb	26988.9	37293.5	3434.86	47598.1	1152
37 kb	26307.1	38392	4028.31	50476.9	384
37 kb	26055.9	38360.3	4101.47	50664.7	383
