# Supplementary material for: Towards a comprehensive structural variation map of an individual human genome
Source: Genome Biol. 2010 May 19;11(5):R52. doi: 10.1186/gb-2010-11-5-r52 (PMC2898065; doi:10.1186/gb-2010-11-5-r52)
Supplement: Additional file 17 — A summary list of structural variants overlap with genomic features. [file gb-2010-11-5-r52-S17.XLS]

## Sheet: TableS12
Table S12. A summary list of structural variants overlap with genomic features.
	Mate Pair Deletion			Mate Pair Insertion			Mate Pair Inversion			Split Read Insertion			Split Read Deletion			42M Loss			42M Gain			Affymetrix 6.0 Loss			Affymetrix 6.0 Gain			Illumina 1M Loss			Illumina 1M Gain			Levy Homozygous Deletions			Levy Homozygous Insertions			Levy Heterozygous Deletions			Levy Heterozygous Insertions			Levy Inversions			NR Gain
Genomic Feature Dataset	# Structural Variants	# Features	pvalue	# Structural Variants	# Features	pvalue	# Structural Variants	# Features	pvalue	# Structural Variants	# Features	pvalue	# Structural Variants	# Features	pvalue	# Structural Variants	# Features	pvalue	# Structural Variants	# Features	pvalue	# Structural Variants	# Features	pvalue	# Structural Variants	# Features	pvalue	# Structural Variants	# Features	pvalue	# Structural Variants	# Features	pvalue	# Structural Variants	# Features	pvalue	# Structural Variants	# Features	pvalue	# Structural Variants	# Features	pvalue	# Structural Variants	# Features	pvalue	# Structural Variants	# Features	pvalue	# Structural Variants
Autosomal Dominant Genes (exonic)	11	11	0.0959041	1	1	0.853147	2	1	0.424575	4	4	0.5005	1	1	0.998002	3	3	0.152847	1	2	0.903097	0	0	0.999001	1	2	0.181818	0	0	0.999001	1	2	0.034965	44	40	0.999001	38	34	0.999001	18	17	0.999001	29	27	0.999001	0	0	0.999001	70
Autosomal Dominant Genes	14	14	0.248751	2	2	0.967033	3	2	0.21978	59	44	0.258741	105	66	0	5	5	0.126873	2	3	0.852148	0	0	0.999001	1	2	0.185814	0	0	0.999001	1	2	0.03996	1863	233	0.0789211	1772	225	0.130869	662	163	0.256743	972	190	0.003996	1	1	0.462537	2773
Autosomal Recessive Genes (exonic)	9	9	0.698302	0	0	0.999001	0	0	0.999001	2	2	0.951049	8	7	0.611389	2	2	0.614386	0	0	0.999001	0	0	0.999001	0	0	0.999001	0	0	0.999001	0	0	0.999001	61	53	0.999001	49	40	0.999001	34	33	0.999001	26	23	0.999001	0	0	0.999001	78
Autosomal Recessive Genes	16	16	0.558442	3	3	0.97003	0	0	0.999001	78	55	0.52048	126	77	0.0669331	4	4	0.534466	4	3	0.762238	0	0	0.999001	0	0	0.999001	0	0	0.999001	0	0	0.999001	2673	365	0.0809191	2558	358	0.121878	993	270	0.021978	1333	289	0.105894	0	0	0.999001	3931
Cancer Disease Genes (exonic)	5	5	0.928072	1	1	0.916084	2	1	0.53047	2	2	0.922078	5	4	0.862138	3	3	0.294705	0	0	0.999001	0	0	0.999001	0	0	0.999001	0	0	0.999001	0	0	0.999001	57	47	0.999001	50	40	0.999001	29	25	0.999001	32	29	0.999001	0	0	0.999001	85
Cancer Disease Genes	14	12	0.829171	6	6	0.854146	2	1	0.648352	99	66	0.0989011	113	76	0.688312	5	5	0.453546	1	1	0.997003	0	0	0.999001	0	0	0.999001	0	0	0.999001	0	0	0.999001	2870	292	0.48951	2751	280	0.654346	958	208	0.954046	1407	236	0.432567	0	0	0.999001	4202
CpG Islands	103	94	0	22	18	0.0549451	27	56	0	106	78	0	182	108	0	43	48	0	44	42	0.018981	4	12	0.41958	3	3	0.856144	1	1	0.772228	1	1	0.44955	1020	259	0.999001	1060	260	0.999001	261	141	0.999001	331	162	0.999001	7	9	0.0549451	1516
Decipher Genomic Disorders	65	27	0.194805	30	20	0.385614	6	6	0.192807	303	40	0.2997	461	43	0.00599401	39	22	0	32	17	0	0	0	0.999001	0	0	0.999001	0	0	0.999001	0	0	0.999001	9561	50	0.986014	9243	50	0.999001	3499	47	0.995005	4692	49	0.999001	5	5	0.24975	14178
Dosage Sensitive Genes (exonic)	5	5	0.344655	0	0	0.999001	2	1	0.213786	1	1	0.883117	1	1	0.959041	3	3	0.03996	0	0	0.999001	0	0	0.999001	0	0	0.999001	0	0	0.999001	0	0	0.999001	43	33	0.998002	29	23	0.999001	6	5	0.999001	22	20	0.987013	0	0	0.999001	51
Dosage Sensitive Genes	12	12	0.453546	8	6	0.203796	5	3	0.004995	53	28	0.946054	100	46	0.114885	6	6	0.04995	2	2	0.76024	0	0	0.999001	0	0	0.999001	0	0	0.999001	0	0	0.999001	1996	123	0.874126	2019	114	0.152847	741	94	0.252747	939	104	0.956044	2	2	0.0969031	2995
DNAse I Hypersensitivity Sites	294	554	0	84	122	0.003996	40	382	0.296703	340	326	0	474	466	0	53	153	0.221778	100	333	0.003996	5	29	0.914086	11	72	0.132867	1	1	0.992008	2	6	0.364635	4649	4266	0.999001	4620	4149	0.999001	1697	1608	0.999001	2183	2063	0.999001	12	35	0.295704	7165
Enhancer Elements	4	4	0.551449	0	0	0.999001	2	2	0.452547	2	2	0.771229	4	4	0.667333	0	0	0.999001	0	0	0.999001	0	0	0.999001	0	0	0.999001	0	0	0.999001	0	0	0.999001	67	63	0.998002	53	53	0.999001	19	19	0.999001	32	30	0.995005	0	0	0.999001	85
RefSeq Genes (exonic)	321	386	0.464535	96	103	0.323676	49	129	0.01998	138	138	0.995005	200	201	0.999001	38	66	0.999001	72	152	0.987013	7	17	0.671329	10	20	0.244755	1	2	0.996004	3	6	0.0789211	2312	1969	0.999001	2389	1987	0.999001	944	852	0.999001	1262	1145	0.999001	11	32	0.819181	3890
Segmental Duplications	141	1133	0	51	192	0.024975	38	781	0	269	775	0.999001	486	1382	0.404595	113	1039	0	150	2248	0	6	348	0.035964	13	181	0	2	7	0.206793	1	1	0.41958	8656	11816	0.999001	8215	11185	0.999001	4001	6859	0.987013	5284	8287	0.999001	31	88	0	13864
Genome Wide Association Study Loci (GWAS)	34	35	0.496503	20	18	0.293706	5	4	0.233766	172	131	0.801199	237	169	0.843157	14	10	0.022977	8	5	0.617383	2	4	0.136863	0	0	0.999001	0	0	0.999001	0	0	0.999001	6546	413	0	6305	410	0	2139	361	0.461538	3016	374	0.110889	5	3	0.041958	9413
Affymetrix 6.0 SNPs	845	2888	0.999001	250	518	0.995005	85	966	0.932068	1	1	0.971029	31	81	0.999001	80	250	0.999001	123	1061	0.999001	18	145	0.442557	13	191	0.955045	9	85	0.999001	2	78	0.961039	54	54	0.999001	12	12	0.999001	28	28	0.999001	11	11	0.999001	25	199	0.996004	389
Illumina IM SNPs	1097	4131	0.988012	330	649	0.993007	105	1837	0	7	7	0.114885	86	207	0.999001	151	488	0.999001	183	1557	0.999001	19	200	0.605395	16	231	0.45954	9	145	0.529471	3	101	0.762238	286	303	0.999001	40	40	0.999001	87	87	0.999001	41	41	0.862138	41	305	0.420579	601
Imprinted Genes	8	5	0	3	3	0.0519481	0	0	0.999001	12	7	0.215784	23	15	0.003996	0	0	0.999001	1	1	0.416583	0	0	0.999001	0	0	0.999001	0	0	0.999001	0	0	0.999001	282	37	0.998002	244	37	0.998002	76	23	0.999001	150	29	0.547453	0	0	0.999001	405
Imprinted Genes (exonic)	2	2	0.265734	1	1	0.218781	0	0	0.999001	2	2	0.131868	0	0	0.999001	0	0	0.999001	0	0	0.999001	0	0	0.999001	0	0	0.999001	0	0	0.999001	0	0	0.999001	10	8	0.995005	10	9	0.992008	1	1	0.997003	3	3	0.996004	0	0	0.999001	15
microRNA	3	3	0.495504	1	2	0.386613	3	3	0.157842	0	0	0.999001	0	0	0.999001	1	3	0.51049	3	3	0.334665	0	0	0.999001	0	0	0.999001	0	0	0.999001	0	0	0.999001	3	3	0.939061	2	2	0.977023	2	2	0.589411	2	2	0.756244	0	0	0.999001	9
OMIM Disease Genes	83	84	0.410589	30	30	0.931069	10	8	0.471528	438	298	0.035964	694	410	0	19	19	0.694306	18	19	0.96004	0	0	0.999001	1	3	0.872128	0	0	0.999001	1	3	0.271728	14102	1555	0	13673	1531	0.002997	4883	1076	0	6682	1227	0.000999001	5	5	0.679321	20589
OMIM Disease Genes (exonic)	53	54	0.0779221	7	7	0.967033	9	7	0.391608	16	17	0.925075	29	27	0.976024	8	8	0.728272	6	8	0.998002	0	0	0.999001	1	3	0.853147	0	0	0.999001	1	3	0.222777	304	245	0.999001	282	240	0.999001	117	113	0.999001	153	140	0.999001	2	2	0.682318	458
Pharmacogenetic Genes (exonic)	2	4	0.601399	1	1	0.420579	0	0	0.999001	0	0	0.999001	1	1	0.777223	0	0	0.999001	3	4	0.03996	0	0	0.999001	2	2	0.004995	0	0	0.999001	0	0	0.999001	20	16	0.97003	19	13	0.964036	7	5	0.904096	4	4	0.996004	1	1	0.101898	27
Pharmacogenetic Genes	4	6	0.47952	2	2	0.491508	0	0	0.999001	12	10	0.926074	27	15	0.250749	0	0	0.999001	3	4	0.124875	0	0	0.999001	2	2	0.004995	0	0	0.999001	0	0	0.999001	610	87	0.16983	525	87	0.903097	214	64	0.235764	316	69	0.045954	1	1	0.188811	853
Promoters	106	154	0.023976	21	27	0.325674	34	108	0	106	107	0	149	166	0	23	49	0.254745	48	114	0.112887	6	15	0.136863	7	15	0.210789	0	0	0.999001	1	3	0.594406	1308	1251	0.999001	1411	1362	0.999001	405	400	0.999001	538	534	0.999001	14	35	0	2071
Recombination Hotspots	232	245	0.282717	100	101	0	22	46	0.994006	718	674	0	962	912	0	27	31	0.999001	41	60	0.999001	4	8	0.973027	5	8	0.94006	4	6	0.547453	2	3	0.151848	20389	13275	0	19760	12727	0	7307	5886	0	10056	7657	0	5	8	0.983017	30315
RefSeq Genes	639	678	0.110889	310	300	0.206793	59	140	0.0679321	3579	2404	0	4873	3002	0	118	142	0.999001	145	219	0.951049	10	20	0.61039	10	20	0.444555	4	5	0.728272	3	6	0.134865	108369	12849	0	104066	12834	0	38208	9043	0	53158	10257	0	33	55	0.593407	159250
Stop Codons	104	207	0.015984	21	34	0.0989011	33	134	0	0	0	0.999001	5	15	0.979021	21	63	0.300699	67	180	0	6	19	0.132867	8	23	0.0909091	1	1	0.863137	3	8	0.012987	3	3	0.999001	4	5	0.96004	1	1	0.993007	3	3	0.803197	7	27	0.0909091	99
UltraConserved Elements	2	2	0.626374	0	0	0.999001	0	0	0.999001	0	0	0.999001	0	0	0.999001	0	0	0.999001	0	0	0.999001	0	0	0.999001	0	0	0.999001	0	0	0.999001	0	0	0.999001	0	0	0.999001	1	1	0.999001	0	0	0.999001	1	1	0.999001	0	0	0.999001	2
RepeatMasker DNA Element	656	1814	0.819181	177	297	0.999001	n/a	n/a	n/a	41	41	0.999001	123	154	0.999001	95	312	0.999001	154	1527	0.971029	15	185	0.537463	16	132	0.151848	8	40	0.411588	2	17	0.892108	4768	4706	0.999001	4407	4262	0.999001	1968	1952	0.999001	2474	2399	0.999001	n/a	n/a	n/a	7471
RepeatMasker LINE Element	1194	6691	0.031968	439	1146	0.492507	n/a	n/a	n/a	121	121	0.999001	321	558	0.999001	191	1916	0.999001	230	5203	0.998002	21	1031	0.0759241	17	1032	0.163836	9	213	0.492507	3	50	0.795205	36026	34049	0.999001	34716	32191	0.999001	13882	13444	0.999001	17817	16991	0.999001	n/a	n/a	n/a	54962
RepeatMasker Low Complexity	655	1646	0.977023	196	298	0.016983	n/a	n/a	n/a	215	209	0	315	363	0	104	404	0.978022	150	1232	0.986014	16	248	0.41958	15	209	0.45954	9	50	0.133866	2	3	0.89011	7778	7503	0	6724	6337	0	2221	2172	0	2559	2473	0	n/a	n/a	n/a	9982
RepeatMasker LTR Element	795	3266	0.644356	269	566	0.03996	n/a	n/a	n/a	69	69	0.999001	206	433	0.999001	139	868	0.85015	190	3096	0.502498	19	338	0.036963	16	792	0.213786	8	106	0.491508	2	12	0.95005	10441	10303	0.999001	10054	9651	0.999001	4091	4007	0.999001	5329	5181	0.999001	n/a	n/a	n/a	16473
RepeatMasker Other Element	100	197	0	15	17	0.17982	n/a	n/a	n/a	1	1	0.999001	33	56	0.187812	12	48	0.799201	35	58	0.425574	3	21	0.782218	4	7	0.751249	1	1	0.845155	0	0	0.999001	833	765	0	842	640	0	149	145	0.981019	185	175	0.999001	n/a	n/a	n/a	1134
RepeatMasker Satellite DNA Element	11	60	0.668332	3	15	0.797203	n/a	n/a	n/a	2	2	0.999001	4	6	0.999001	16	260	0	25	262	0	2	12	0.042957	2	2	0.107892	0	0	0.999001	0	0	0.999001	601	530	0.999001	639	488	0.999001	193	207	0.999001	227	197	0.999001	n/a	n/a	n/a	932
RepeatMasker SINE Element	1253	9181	0	500	1565	0.000999001	n/a	n/a	n/a	759	758	0.999001	2042	2323	0	170	1721	0.999001	208	6468	0.999001	19	892	0.63037	16	730	0.506494	9	149	0.481518	3	93	0.819181	95821	94414	0	89705	87530	0	31483	31149	0	38048	36959	0	n/a	n/a	n/a	132768
Tandem Repeat Element	883	2663	0.438561	244	382	0.410589	n/a	n/a	n/a	413	401	0	1111	1197	0	172	836	0.004995	205	2035	0.0779221	19	401	0.173826	15	349	0.862138	7	69	0.876124	3	21	0.749251	14150	13298	0	11457	10460	0	3079	2922	0	3712	3458	0	n/a	n/a	n/a	16181
Genomic Feature Dataset	#	Source/ Desc
Autosomal Dominant Genes	316	Blekhman et al. Natural Selection on Genes that Underlie Human Disease Susceptibility
Autosomal Recessive Genes	472	Blekhman et al. Natural Selection on Genes that Underlie Human Disease Susceptibility
Cancer Disease Genes	363	http://www.sanger.ac.uk/genetics/CGP/Census
CpG Islands	14867	http://genome.ucsc.edu
Genomic Disorders	52	https://decipher.sanger.ac.uk/perl/application?action=syndromes
Dosage Sensitive Genes	145	http://www.bcm.edu/geneticlabs/tests/new.html
DNAseI Hypersensitivity Sites	95709	Boyle et al. 2008; PMID:18243105
Enhancer Elements	837	http://enhancer.lbl.gov/
Segmental Duplications	51809	genome.ucsc.edu
GWAS	419	http://www.genome.gov/gwastudies/
Imprinted Genes	59	http://igc.otago.ac.nz/home.html
MicroRNAs	685	miRBase Release/Version 11.0, downloaded 2008-04-11
OMIM Disease Genes	3737	ftp://ftp.ncbi.nih.gov/repository/OMIM/morbidmap
Pharmacogenetic Genes	186	http://www.pharmgkb.org
Promoters +/- 500 bp from TSS	20174	ftp://ftp.ncbi.nih.gov/gene/DATA (+/- 500bp from transcript start)
Recombination Hotspots	32996	http://www.hapmap.org/downloads/recombination/
RefSeq Genes	20174	ftp://ftp.ncbi.nih.gov/gene/DATA
RefSeq Gene Stop Codons	30885	ftp://ftp.ncbi.nih.gov/gene/DATA
Ultra-conserved Elements	481	http://www.soe.ucsc.edu/~jill/ultra.html
Affy 6.0 SNP Probes	907691	www.affymetrix.com
Illumina 1M SNP Probes	1048762	www.illumina.com
[truncated: 14 more columns]
