# Supplementary material for: Towards a comprehensive structural variation map of an individual human genome
Source: Genome Biol. 2010 May 19;11(5):R52. doi: 10.1186/gb-2010-11-5-r52 (PMC2898065; doi:10.1186/gb-2010-11-5-r52)
Supplement: Additional file 19 — A non-redundant set of Venter insertions and duplications. [file gb-2010-11-5-r52-S19.ZIP]

Archive with 1 entries (1 files):
- AddtionalFile19.xlsx
